# Supplementary material for: Single-Event Multi-Level Surgery in Cerebral Palsy: A Bibliometric Analysis
Source: Medicina (Kaunas). 2023 Oct 30;59(11):1922. doi: 10.3390/medicina59111922 (PMC10672936; doi:10.3390/medicina59111922)
Supplement: Supplementary file 1 [file medicina-59-01922-s001.zip]

Archive with 1 entries (1 files):
- medicina-2670729-supplementary.pdf
